# Supplementary material for: Bone Marrow Mesenchymal Stromal/Stem Cell-Derived Extracellular Vesicles Promote Corneal Wound Repair by Regulating Inflammation and Angiogenesis
Source: Cells. 2022 Dec 2;11(23):3892. doi: 10.3390/cells11233892 (PMC9736484; doi:10.3390/cells11233892)
Supplement: Supplementary file 1 [file cells-11-03892-s001.zip]

Archive with 1 entries (1 files):
- cells-2026190-supplementary.pdf
